# Supplementary material for: The Ochodaeidae of Argentina (Coleoptera, Scarabaeoidea)
Source: Zookeys. 2012 Mar 9;(174):7–30. doi: 10.3897/zookeys.174.2668 (PMC3307351; doi:10.3897/zookeys.174.2668)
Supplement: XML Treatment for Parochodaeus [file zookeys.174.2668-treatment1.xml]

<!DOCTYPE tp:taxon-treatment
  PUBLIC "-//TaxonX//DTD Taxonomic Treatment Publishing DTD v0 20100105//EN" "tax-treatment-NSO.dtd">
<tp:taxon-treatment xmlns:tp="http://www.plazi.org/taxpub"><tp:treatment-meta><mixed-citation publication-type="journal"><person-group><name><surname>Paulsen</surname><given-names>M.J.</given-names></name><name><surname>Ocampo</surname><given-names>Federico C.</given-names></name></person-group><article-title>The Ochodaeidae of Argentina (Coleoptera, Scarabaeoidea)</article-title><source>Zookeys</source><day>9</day><month>3</month><year>2012</year><volume>2012</volume><issue>174</issue><fpage>7</fpage><lpage>30</lpage><pub-id pub-id-type="doi">10.3897/zookeys.174.2668</pub-id></mixed-citation></tp:treatment-meta><tp:nomenclature><tp:taxon-name>
                            <tp:taxon-name-part taxon-name-part-type="genus">Parochodaeus</tp:taxon-name-part>
                        <object-id xmlns:xlink="http://www.w3.org/1999/xlink" xlink:type="simple">http://species-id.net/wiki/Parochodaeus</object-id>
                        </tp:taxon-name><tp:taxon-authority>Nikolajev, 1995: 77</tp:taxon-authority></tp:nomenclature><tp:treatment-sec sec-type="Type Species"><title>Type Species.</title><p> <italic><tp:taxon-name>Parochodaeus pectoralis</tp:taxon-name></italic> (LeConte, 1868), by original designation.</p></tp:treatment-sec><tp:treatment-sec sec-type="Diagnosis"><title>Diagnosis.</title><p>This genus contains species with an elytral locking mechanism consisting of a bituberculate margin on the propygidium and dentate elytral apices.</p></tp:treatment-sec><tp:treatment-sec sec-type="Description"><title>Description.</title><p><tp:taxon-name>Ochodaeidae</tp:taxon-name>: <tp:taxon-name>Ochodaeinae</tp:taxon-name>. Form convex, ovate. <bold><italic>Length:</italic></bold> 2.6–9.1 mm. <bold><italic>Width:</italic></bold> 1.5–4.9 mm. <bold><italic>Surface/Color:</italic></bold> Dorsal surface of head, pronotum, and elytra setose; setae varying from short bristles to longer setae; setae erect or subdepressed. Color testaceous to dark castaneous, variable within species. <bold><italic>Head:</italic></bold> Clypeus varying from semicircular to subtrapezoidal, often sexually dimorphic in length (longer in females). Frontoclypeal suture indistinct but generally discernible. Frons simple or variably armed with tubercles, horns, or carinae. Mentum variable between species. Mandibles moderately large, externally rounded to angulate, visible beyond labrum in dorsal view. Labrum strongly projecting between mandibles, setose. Antenna with 10 antennomeres; 3- antennomere club nearly round, pubescent. <bold><italic>Pronotum:</italic></bold> Surface densely punctate, punctures fine to moderate, each with or without a distinct setigerous tubercle anteriorly; setae moderately long. <bold><italic>Elytra:</italic></bold> Striae (except sutural) not impressed, uniserially punctate; punctures moderate to large, moderately deep, round, lacking setae. Intervals tuberculate; tubercles fine to moderate, forming irregular rows, setigerous; setae variable in length. <bold><italic>Legs</italic>:</bold> Protibia with 3 external teeth increasing in size distally; occasionally with apical internal tooth or “thumb” produced beyond tarsal insertion. Metafemur usually simple with slightly produced rounded lobe, occasionally armed with 1 large tooth or several small, irregular teeth on dorsal or ventral posterior margin before apex. Metatibia form variable from slender and subcylindrical to broad and flattened. <bold><italic>Abdomen</italic>:</bold> Stridulatory peg, if present, near anterolateral angle of propygidium (necessary to unlock elytron and depress abdomen to view). Propygidial margin with 2 tubercles on posterior margin.</p></tp:treatment-sec><tp:treatment-sec sec-type="Composition"><title>Composition.</title><p>The genus <italic><tp:taxon-name>Parochodaeus</tp:taxon-name></italic> currentlyconsists of 17 species known from the central Great Plains of the United States south to Río Negro Province in Argentina (<xref ref-type="bibr" rid="B5">Paulsen 2007</xref>; <xref ref-type="bibr" rid="B6">Paulsen 2011</xref>). An additional seven species from Argentina are described in this paper, bringing the total number of species in the genus to 24.</p></tp:treatment-sec><tp:treatment-sec sec-type="Remarks"><title>Remarks.</title><p> The presence or absence of a stridulatory peg on the abdomen and the form of the mentum are extremely useful in determining species. The head armature of frontal horns, tubercles, and carinae are allometric, and, as such, extremely small specimens will still have the appropriate structure, albeit extremely reduced. In such cases, for example with exceptionally small <italic><tp:taxon-name>Parochodaeus campsognathus</tp:taxon-name></italic> (Arrow), the other characters given should be used to confirm identification.</p></tp:treatment-sec><tp:treatment-sec sec-type="Key to the Parochodaeus species of Argentina"><title>Key to the <tp:taxon-name>Parochodaeus</tp:taxon-name> species of Argentina</title><table-wrap content-type="key" position="anchor" orientation="portrait"><table><tbody><tr><td rowspan="1" colspan="1">1</td><td rowspan="1" colspan="1">Vertex of head with 2 prominent tubercles in both sexes (<xref ref-type="fig" rid="F1">Fig. 1</xref>)</td><td rowspan="1" colspan="1"><italic><tp:taxon-name>Parochodaeus pudu</tp:taxon-name></italic> Paulsen &amp; Ocampo, sp. n.</td></tr><tr><td rowspan="1" colspan="1">1'</td><td rowspan="1" colspan="1">Vertex of head with 1 horn (<xref ref-type="fig" rid="F1">Fig. 2</xref>) or tubercle, elevated carina (<xref ref-type="fig" rid="F1">Fig. 3</xref>), or unarmed (anterior margin of head may have 2 clypeal tubercles)</td><td rowspan="1" colspan="1">2</td></tr><tr><td rowspan="1" colspan="1">2</td><td rowspan="1" colspan="1">Frontoclypeal area with distinct central horn, tubercle, or elevated carina in both sexes</td><td rowspan="1" colspan="1">3</td></tr><tr><td rowspan="1" colspan="1">2'</td><td rowspan="1" colspan="1">Frontoclypeal area unarmed in both sexes (<italic><tp:taxon-name>Parochodaeus jujuyus</tp:taxon-name></italic> with 2 indistinct tumosities on vertex, but these never appearing as discrete tubercles)</td><td rowspan="1" colspan="1">7</td></tr><tr><td rowspan="1" colspan="1">3</td><td rowspan="1" colspan="1">Frontoclypeal armature in the form of an elevated, often anteriorly pointing angular carina (<xref ref-type="fig" rid="F1">Fig. 3</xref>).</td><td rowspan="1" colspan="1"><italic><tp:taxon-name>Parochodaeus campsognathus</tp:taxon-name></italic> (Arrow)</td></tr><tr><td rowspan="1" colspan="1">3'</td><td rowspan="1" colspan="1">Frontoclypeal armature consisting of a single horn or horn-like tubercle</td><td rowspan="1" colspan="1">4</td></tr><tr><td rowspan="1" colspan="1">4</td><td rowspan="1" colspan="1">Apex of metafemur toothed posteriorly (<xref ref-type="fig" rid="F2">Fig. 4</xref>). Pronotal disc distinctly punctate, surface between punctures smooth</td><td rowspan="1" colspan="1"><italic><tp:taxon-name>Parochodaeus dentipes</tp:taxon-name></italic> Paulsen &amp; Ocampo, sp. n.</td></tr><tr><td rowspan="1" colspan="1">4'</td><td rowspan="1" colspan="1">Apex of metafemur not toothed. Pronotal punctures obscured by roughened surface</td><td rowspan="1" colspan="1">5</td><!--PageBreak--></tr><tr><td rowspan="1" colspan="1">5</td><td rowspan="1" colspan="1">Metatibia slender, less than 1/5 as wide as long (e.g., <xref ref-type="fig" rid="F2">Fig. 6</xref>). Mentum with distinct median longitudinal furrow over entire length.</td><td rowspan="1" colspan="1"><italic><tp:taxon-name>Parochodaeus proceripes</tp:taxon-name></italic> Paulsen &amp; Ocampo, sp. n.</td></tr><tr><td rowspan="1" colspan="1">5'</td><td rowspan="1" colspan="1">Metatibia broad, about 1/3 as wide as long (e.g., <xref ref-type="fig" rid="F2">Fig. 4</xref>). Mentum mostly flat, at most only slightly furrowed anteriorly.</td><td rowspan="1" colspan="1">6</td></tr><tr><td rowspan="1" colspan="1">6</td><td rowspan="1" colspan="1">Frontoclypeal horn or tubercle with apex simple. Mentum entirely flat. Stridulatory peg present. </td><td rowspan="1" colspan="1"><italic><tp:taxon-name>Parochodaeus phoxus</tp:taxon-name></italic> Paulsen &amp; Ocampo, sp. n.</td></tr><tr><td rowspan="1" colspan="1">6'</td><td rowspan="1" colspan="1">Frontoclypeal horn or tubercle with U-shaped carina at apex. Mentum sulcate anteriorly. Stridulatory peg absent</td><td rowspan="1" colspan="1"><italic><tp:taxon-name>Parochodaeus perplexus</tp:taxon-name></italic> Paulsen &amp; Ocampo, sp. n.</td></tr><tr><td rowspan="1" colspan="1">7</td><td rowspan="1" colspan="1">First metatarsomere greatly expanded (<xref ref-type="fig" rid="F2">Fig. 5</xref>)</td><td rowspan="1" colspan="1"><italic><tp:taxon-name>Parochodaeus jujuyus</tp:taxon-name></italic> Paulsen &amp; Ocampo, sp. n.</td></tr><tr><td rowspan="1" colspan="1">7'</td><td rowspan="1" colspan="1">First metatarsomere not greatly expanded (<xref ref-type="fig" rid="F2">Fig. 6</xref>)</td><td rowspan="1" colspan="1">8</td></tr><tr><td rowspan="1" colspan="1">8</td><td rowspan="1" colspan="1">Lateral margin of pronotum evenly rounded. Metatrochanter and apex of metafemur lacking acute teeth. Metatibia straight </td><td rowspan="1" colspan="1"><italic><tp:taxon-name>Parochodaeus cornutus</tp:taxon-name></italic> (Ohaus)</td></tr><tr><td rowspan="1" colspan="1">8'</td><td rowspan="1" colspan="1">Lateral margin of pronotum strongly angulate. Metatrochanter toothed, apex of metafemur with two teeth (<xref ref-type="fig" rid="F2">Fig. 7</xref>). Metatibia curved</td><td rowspan="1" colspan="1"><italic><tp:taxon-name>Parochodaeus stupendus</tp:taxon-name></italic> Paulsen &amp; Ocampo, sp. n.</td></tr></tbody></table></table-wrap></tp:treatment-sec><tp:treatment-sec><!--Section generated to contain objects referenced in tp:taxon-treatment.--><fig id="F1" position="float" orientation="portrait"><label>Figures 1–3.</label><caption><p> Characters of the head of <italic><tp:taxon-name>Parochodaeus</tp:taxon-name></italic> species <bold>1</bold> Head of <italic><tp:taxon-name>Parochodaeus pudu</tp:taxon-name></italic> with 2 frontal tubercles, dorsal view <bold>2</bold> Head and pronotum of <italic><tp:taxon-name>Parochodaeus procelipes</tp:taxon-name></italic>, lateral viewshowing clypeal horn and pronotum that is strongly declivous anteriorly <bold>3</bold> Head of <italic><tp:taxon-name>Parochodaeus campsognathus</tp:taxon-name></italic> with large, angulate carina on vertex of head, dorsal view</p></caption><graphic xmlns:xlink="http://www.w3.org/1999/xlink" xlink:href="ZooKeys-174-007-g001.jpg" position="float" orientation="portrait" xlink:type="simple"/></fig><fig id="F2" position="float" orientation="portrait"><label>Figures 4–7.</label><caption><p> Characters of the left hindleg of <italic><tp:taxon-name>Parochodaeus</tp:taxon-name></italic> species, ventral view <bold>4</bold> <italic><tp:taxon-name>Parochodaeus dentipes</tp:taxon-name></italic> with arrow indicating acute tooth near apex of metafemur; metatibia broad <bold>5</bold> <italic><tp:taxon-name>Parochodaeus jujuyus</tp:taxon-name></italic>, showing greatly enlarged first metatarsomere <bold>6</bold> <italic><tp:taxon-name>Parochodaeus procelipes</tp:taxon-name></italic>, narrow metatibia <bold>7</bold> <italic><tp:taxon-name>Parochodaeus stupendus</tp:taxon-name></italic>, with large metatrochanteral tooth, large ventral tooth at the metafemoral apex (second, dorsal tooth obscured), and strongly curved metatibia.</p></caption><graphic xmlns:xlink="http://www.w3.org/1999/xlink" xlink:href="ZooKeys-174-007-g002.jpg" position="float" orientation="portrait" xlink:type="simple"/></fig></tp:treatment-sec><ref-list><ref id="B5"><mixed-citation xmlns:xlink="http://www.w3.org/1999/xlink" xlink:type="simple"><person-group><name name-style="western"><surname>Paulsen</surname><given-names>MJ</given-names></name></person-group> (<year>2007</year>)<article-title> Nomenclatural changes in the Nearctic Ochodaeinae and description of two new genera (Coleoptera: Scarabaeoidea: Ochodaeidae).</article-title><source>Insecta Mundi </source><volume>0021</volume>: <fpage>1</fpage>-<lpage>13</lpage>.</mixed-citation></ref><ref id="B6"><mixed-citation xmlns:xlink="http://www.w3.org/1999/xlink" xlink:type="simple"><person-group><name name-style="western"><surname>Paulsen</surname><given-names>MJ</given-names></name></person-group> (<year>2011</year>)<article-title> A new species of <italic>Parochodaeus</italic> Nikolajev from the southwestern United States (Coleoptera: Scarabaeoidea: Ochodaeidae).</article-title><source>Insecta Mundi </source><volume>0184</volume>: <fpage>1</fpage>-<lpage>6</lpage>.</mixed-citation></ref></ref-list></tp:taxon-treatment>
