# Supplementary material for: The Ochodaeidae of Argentina (Coleoptera, Scarabaeoidea)
Source: Zookeys. 2012 Mar 9;(174):7–30. doi: 10.3897/zookeys.174.2668 (PMC3307351; doi:10.3897/zookeys.174.2668)
Supplement: XML Treatment for Parochodaeus campsognathus [file zookeys.174.2668-treatment2.xml]

<!DOCTYPE tp:taxon-treatment
  PUBLIC "-//TaxonX//DTD Taxonomic Treatment Publishing DTD v0 20100105//EN" "tax-treatment-NSO.dtd">
<tp:taxon-treatment xmlns:tp="http://www.plazi.org/taxpub"><tp:treatment-meta><mixed-citation publication-type="journal"><person-group><name><surname>Paulsen</surname><given-names>M.J.</given-names></name><name><surname>Ocampo</surname><given-names>Federico C.</given-names></name></person-group><article-title>The Ochodaeidae of Argentina (Coleoptera, Scarabaeoidea)</article-title><source>Zookeys</source><day>9</day><month>3</month><year>2012</year><volume>2012</volume><issue>174</issue><fpage>7</fpage><lpage>30</lpage><pub-id pub-id-type="doi">10.3897/zookeys.174.2668</pub-id></mixed-citation></tp:treatment-meta><tp:nomenclature><tp:taxon-name>
                            <tp:taxon-name-part taxon-name-part-type="genus">Parochodaeus</tp:taxon-name-part>
                            <tp:taxon-name-part taxon-name-part-type="species">campsognathus</tp:taxon-name-part>
                        <object-id xmlns:xlink="http://www.w3.org/1999/xlink" xlink:type="simple">http://species-id.net/wiki/Parochodaeus_campsognathus</object-id>
                        </tp:taxon-name><tp:taxon-authority>(Arrow, 1904)</tp:taxon-authority><xref ref-type="fig" rid="F1">Figs 3</xref><xref ref-type="fig" rid="F3">8</xref><xref ref-type="fig" rid="F4">Map 1</xref><tp:nomenclature-citation-list><tp:nomenclature-citation><tp:taxon-name>Ochodaeus campsognathus</tp:taxon-name><comment><xref ref-type="bibr" rid="B1">Arrow 1904</xref>: 744, original combination.</comment></tp:nomenclature-citation></tp:nomenclature-citation-list></tp:nomenclature><tp:treatment-sec sec-type="Type material"><title>Type material. </title><p>Lectotype male (BMNH), pinned. Lectotype here designated to fix the concept to a single specimen from the original series. Original labels: a) “Argentina / Chaco / Wagner. / 1903-180.”; b) ♀ (sic); c) “<italic>Ochodaeus / campsognathus</italic>, / Type / Arrow”; d) red-bordered circular “TYPE”; e) blue-bordered circular “SYN- / TYPE”; f) “[O. campsognathus / Arrow BM / Syntype 1]” / DET. / D. C. CARLSON 19__”; g) “<italic>Parochodaeus / campsognathus /</italic> (Arrow, 1904) / det. M.J. Paulsen 2009”. Two paralectotypes (male and female) labeled with <italic>a, e, g</italic> as above specimen, and <italic>f</italic> except syntype numbers 2 and 3.</p></tp:treatment-sec><tp:treatment-sec sec-type="Type locality"><title>Type locality.</title><p> Argentina: Chaco.</p></tp:treatment-sec><tp:treatment-sec sec-type="Diagnosis"><title>Diagnosis.</title><p> The species is easily distinguished by its V-shaped frontal carina (<xref ref-type="fig" rid="F1">Figs 3</xref>, <xref ref-type="fig" rid="F3">8</xref>), but in the smallest specimens the carinae can be almost obsolete. If necessary, the large, rectangular mentum with a complete, deep longitudinal furrow will confirm identification.</p></tp:treatment-sec><tp:treatment-sec sec-type="Description"><title>Description.</title><p> <bold><italic>Length:</italic></bold>4.6–9.1 mm. <bold><italic>Width:</italic></bold>2.5–4.9mm. <bold><italic>Head:</italic></bold> Surface roughened as pronotum, sparsely punctate. Frons with broad V-shaped carina medially (<xref ref-type="fig" rid="F1">Fig. 3</xref>), pointing anteriorly. Clypeus trapezoidal, short in males (length equal to 1/4 width), longer in females (length equal to approximately 1/3 width); anterior margin thickened, elevated but indistinctly indicated. Labrum deeply emarginate. Mandibles angulate externally, larger males with external angulation strongly produced upward. <!--PageBreak-->Mentum large, rectangular, with distinct longitudinal furrow for entire length. <bold><italic>Pronotum:</italic></bold> Form convex to strongly convex in larger individuals. Surface with densely tiled tubercles, tubercles moderate; surface between tubercles punctate; punctures fine. <bold><italic>Elytra:</italic></bold> Setae of interstrial tubercles moderately long, erect. <bold><italic>Legs:</italic></bold> Protibia with apical spur weakly curved; internal apical tooth lacking. Metatrochanter simple. Metafemur with posterior margin simple. Metatibia straight, narrow (&gt;4× longer than wide) expanding gradually to apex. Metatarsomere 1 not greatly enlarged. <bold><italic>Abdomen:</italic></bold>Stridulatory peg present.</p><fig id="F1" position="float" orientation="portrait"><label>Figures 1–3.</label><caption><p> Characters of the head of <italic><tp:taxon-name>Parochodaeus</tp:taxon-name></italic> species <bold>1</bold> Head of <italic><tp:taxon-name>Parochodaeus pudu</tp:taxon-name></italic> with 2 frontal tubercles, dorsal view <bold>2</bold> Head and pronotum of <italic><tp:taxon-name>Parochodaeus procelipes</tp:taxon-name></italic>, lateral viewshowing clypeal horn and pronotum that is strongly declivous anteriorly <bold>3</bold> Head of <italic><tp:taxon-name>Parochodaeus campsognathus</tp:taxon-name></italic> with large, angulate carina on vertex of head, dorsal view</p></caption><graphic xmlns:xlink="http://www.w3.org/1999/xlink" xlink:href="ZooKeys-174-007-g001.jpg" position="float" orientation="portrait" xlink:type="simple"/></fig></tp:treatment-sec><tp:treatment-sec sec-type="Distribution"><title>Distribution</title><p>(<xref ref-type="fig" rid="F4">Map 1</xref>). 153 specimens examined.</p><p><bold>ARGENTINA:</bold> BUENOS AIRES: Lobos Estancia El Ombú (1),Puán (1), Tandil (1); CHACO: Resistencia (100 km NW) (1); CÓRDOBA: Anisacate (2), Río Cuarto (45 km N) (4), no locality (17); CORRIENTES: San Roque (1); ENTRE RÍOS: Santa Elena (2); FORMOSA: Ingeniero Juárez (1), Gran Guardia (1), Pilcomayo (1), No data (2); LA PAMPA: General Acha (1); MENDOZA: El Retamo (1), Moliches (7), Reserva de la Biósfera Ñacuñán (2), no locality (2); SAN LUIS: Arizona (7); SALTA: Joaquín V. González (1), Rivadavia (1); SANTA FÉ: Estancia la Noria (17), Lanteri (3), Villa Ana (7); SANTIAGO DEL ESTERO: El Pinto (1), Fernández (4), La Banda (1), Ojo de Agua (1), Río Salado (28); TUCUMÁN: Encrucijada (3), no locality (1). No data (4).</p><p><bold>BOLIVIA:</bold> SANTA CRUZ: Cordillera Parapetí (1).</p><p><bold>BRAZIL:</bold> MATO GROSSO: Cuiabá (2); RIO GRANDE DO SUL: Rio Grande do Chapada (1). No data (2).</p><p><bold>PARAGUAY:</bold> BOQUERÓN: 145 km from Puerto Casado (3); Guairá: Independencia (1).</p><p><bold>Temporal distribution</bold>.January (16), February (16), March (10), April (3), October (1), November (6), December (25). No data (70).</p><fig id="F4" position="float" orientation="portrait"><label>Map 1.</label><caption><p> Argentinean distribution of <italic><tp:taxon-name>Parochodaeus campsognathus</tp:taxon-name></italic> (circles), <italic><tp:taxon-name>Parochodaeus cornutus</tp:taxon-name></italic> (squares), and <italic><tp:taxon-name>Parochodaeus dentipes</tp:taxon-name></italic> (triangles)</p></caption><graphic xmlns:xlink="http://www.w3.org/1999/xlink" xlink:href="ZooKeys-174-007-g004.jpg" position="float" orientation="portrait" xlink:type="simple"/></fig></tp:treatment-sec><tp:treatment-sec sec-type="Remarks"><title>Remarks.</title><p>Based on the collections examined, this is the most commonly collected species of ochodaeid in South America, and it is also the largest.</p><p>The original description of <xref ref-type="bibr" rid="B1">Arrow (1904)</xref> mentioned six syntypes, although there are ten specimens with the appropriate Wagner labels in the Natural History Museum in London. There are two pairs, (2♂, 2♀), treated as syntypes by Carlson, who labeled them numbers 1–4. One male with a BMNH type label (Syntype #1 <italic>sensu</italic> Carlson) had the genitalia dissected by Carlson, and this specimen is chosen as the lectotype. The fourth specimen (Carlson’s Syntype #4) labeled “Argentina / Rio las Garzas / E. Wagner. / 1907-384” is a female accessioned three years after Arrow’s publication. Because this date is after the publication date, it is not clear that Arrow studied the specimen and its syntype status is questionable.</p></tp:treatment-sec><tp:treatment-sec><!--Section generated to contain objects referenced in tp:taxon-treatment.--><fig id="F3" position="float" orientation="portrait"><label>Figures 8–10.</label><caption><p> Dorsal habitus of <italic><tp:taxon-name>Parochodaeus</tp:taxon-name></italic> species, males <bold>8</bold> <italic><tp:taxon-name>Parochodaeus campsognathus</tp:taxon-name></italic> <bold>9</bold> <italic><tp:taxon-name>Parochodaeus cornutus</tp:taxon-name></italic> <bold>10</bold> <italic><tp:taxon-name>Parochodaeus dentipes</tp:taxon-name></italic>, sp. n.</p></caption><graphic xmlns:xlink="http://www.w3.org/1999/xlink" xlink:href="ZooKeys-174-007-g003.jpg" position="float" orientation="portrait" xlink:type="simple"/></fig></tp:treatment-sec><ref-list><ref id="B1"><mixed-citation xmlns:xlink="http://www.w3.org/1999/xlink" xlink:type="simple"><person-group><name name-style="western"><surname>Arrow</surname><given-names>GJ</given-names></name></person-group> (<year>1904</year>)<article-title>Sound-production in the lamellicorn beetles.</article-title><source>Transactions of the Entomological Society of London </source><volume>1904</volume>: <fpage>709</fpage>-<lpage>750</lpage>.</mixed-citation></ref></ref-list></tp:taxon-treatment>
