# Supplementary material for: The Ochodaeidae of Argentina (Coleoptera, Scarabaeoidea)
Source: Zookeys. 2012 Mar 9;(174):7–30. doi: 10.3897/zookeys.174.2668 (PMC3307351; doi:10.3897/zookeys.174.2668)
Supplement: XML Treatment for Parochodaeus cornutus [file zookeys.174.2668-treatment3.xml]

<!DOCTYPE tp:taxon-treatment
  PUBLIC "-//TaxonX//DTD Taxonomic Treatment Publishing DTD v0 20100105//EN" "tax-treatment-NSO.dtd">
<tp:taxon-treatment xmlns:tp="http://www.plazi.org/taxpub"><tp:treatment-meta><mixed-citation publication-type="journal"><person-group><name><surname>Paulsen</surname><given-names>M.J.</given-names></name><name><surname>Ocampo</surname><given-names>Federico C.</given-names></name></person-group><article-title>The Ochodaeidae of Argentina (Coleoptera, Scarabaeoidea)</article-title><source>Zookeys</source><day>9</day><month>3</month><year>2012</year><volume>2012</volume><issue>174</issue><fpage>7</fpage><lpage>30</lpage><pub-id pub-id-type="doi">10.3897/zookeys.174.2668</pub-id></mixed-citation></tp:treatment-meta><tp:nomenclature><tp:taxon-name>
                            <tp:taxon-name-part taxon-name-part-type="genus">Parochodaeus</tp:taxon-name-part>
                            <tp:taxon-name-part taxon-name-part-type="species">cornutus</tp:taxon-name-part>
                        <object-id xmlns:xlink="http://www.w3.org/1999/xlink" xlink:type="simple">http://species-id.net/wiki/Parochodaeus_cornutus</object-id>
                        </tp:taxon-name><tp:taxon-authority>(Ohaus, 1910)</tp:taxon-authority><xref ref-type="fig" rid="F3">Fig. 9</xref><xref ref-type="fig" rid="F4">Map 1</xref><tp:nomenclature-citation-list><tp:nomenclature-citation><tp:taxon-name>Ochodaeus cornutus</tp:taxon-name><comment> Ohaus 1910: 174, original combination.</comment></tp:nomenclature-citation></tp:nomenclature-citation-list></tp:nomenclature><tp:treatment-sec sec-type="Type material"><title>Type material. </title><p>Lectotype male (MACN), pinned. Lectotype here designated to fix the concept to a single specimen from the original series. Original labels: a) black-bordered “Rep. Argentina / Prov. Buenos Aires / 190_ / C. Bruch”; b) ♂; c) “Cotypus” on pale green paper; d) red-bordered “<italic>Ochodaeus</italic> / <italic>cornutus</italic> / Ohaus” handwritten by Bruch; e) “<italic>Ochodaeus</italic> / <italic>cornutus</italic> Ohs. / ♂ / Det. F. Ohaus 1909”, with “MACN-En 1019” on reverse; f) red paper “<italic>Ochodaeus / cornutus</italic> ♂ / Ohaus, 1910 / LECTOTYPE / Det. Paulsen &amp; Ocampo”. Paralectotype (MACN), labels a-e as lectotype except with ♀ when appropriate, and “MACN-En 1020”; f) yellow paper “<italic>Ochodaeus / cornutus ♀ /</italic> Ohaus, 1910 / PARALECTOTYPE / Det. Paulsen &amp; Ocampo”.</p></tp:treatment-sec><tp:treatment-sec sec-type="Type locality"><title>Type locality.</title><p> Argentina: Buenos Aires and Santa Fé.</p></tp:treatment-sec><tp:treatment-sec sec-type="Diagnosis"><title>Diagnosis.</title><p> Males of <italic><tp:taxon-name>Parochodaeus cornutus</tp:taxon-name></italic> (<xref ref-type="fig" rid="F3">Fig. 9</xref>) are quickly distinguishable due to the two tubercles on the anterior clypeal margin. Females lack tubercles, but the simply tumid mentum combined with unarmed metatibiae will confirm identification when not  associated with males.</p></tp:treatment-sec><tp:treatment-sec sec-type="Description"><title>Description.</title><p><bold><italic>Length:</italic></bold>5.7–8.0 mm. <bold><italic>Width:</italic></bold>2.8–4.0mm. <bold><italic>Head:</italic></bold> Surface  variably roughened, tuberculate or not, sparsely punctate. Frons with 2 low tumosities.  Clypeus semicircular, long (length equal to 1/2 width), anterior margin of males with an erect, horn-like tubercle on each end, margin between tubercles often  indistinct; females lacking tubercles. Labrum emarginate. Mandibles rounded externally.  Mentum tumid, lacking longitudinal furrow. <bold><italic>Pronotum:</italic></bold> Form convex, strongly so in males (declivous anteriorly). Surface tuberculate, tubercles moderate to large; surface between tubercles punctate; punctures moderate. <bold><italic>Elytra:</italic></bold> Setae of interstrial tubercles short, erect. <bold><italic>Legs:</italic></bold> Protibia with apical spur nearly straight; internal apical tooth lacking. Metatrochanter simple. Metafemur with posterior margin simple. Metatibia straight, <!--PageBreak-->narrow (&gt;4× longer than wide) expanding gradually to apex. Metatarsomere 1 not greatly enlarged. <bold><italic>Abdomen:</italic></bold>Stridulatory peg absent.</p></tp:treatment-sec><tp:treatment-sec sec-type="Distribution"><title>Distribution</title><p>(<xref ref-type="fig" rid="F4">Map 1</xref>). 30 specimens examined.</p><p><bold>ARGENTINA:</bold> BUENOS AIRES: El Jabalí (1), Rosas(3), Tandil/Lonacepín (1), No data (2); CÓRDOBA:Alpa Corral Estancia Eloísa (1); ENTRE RÍOS: Concordia (6); MENDOZA: General Alvear (1); NEUQUÉN: No locality (2); SANTA FÉ: Arrufo (2); RÍO NEGRO: Catriel (4), Coronel Gómez (1).</p><p><bold>BRAZIL:</bold> RIO GRANDE DO SUL: Pelotas (1).</p><p><bold>PARAGUAY:</bold> CORDILLERA: San Bernardino (3); VILLARICA: Guairá (2).</p><p><bold>Temporal distribution</bold>.January (10), February (2), June (2), July (4), October (1), November (2). No data (5).</p></tp:treatment-sec><tp:treatment-sec sec-type="Remarks"><title>Remarks.</title><p> Ohaus (1910) examined adults of both sexes from the Bruch and Richter collections, from Buenos Aires and Santa Fé respectively. Two Bruch specimens in the MACN collection are labeled as syntypes, and we designate the male as the lectotype. No specimens from ZMHB, the depository of many Ohaus types, are potential syntypes. Thus, the Richter syntypes have not been located.</p><!--PageBreak--></tp:treatment-sec><tp:treatment-sec><!--Section generated to contain objects referenced in tp:taxon-treatment.--><fig id="F3" position="float" orientation="portrait"><label>Figures 8–10.</label><caption><p> Dorsal habitus of <italic><tp:taxon-name>Parochodaeus</tp:taxon-name></italic> species, males <bold>8</bold> <italic><tp:taxon-name>Parochodaeus campsognathus</tp:taxon-name></italic> <bold>9</bold> <italic><tp:taxon-name>Parochodaeus cornutus</tp:taxon-name></italic> <bold>10</bold> <italic><tp:taxon-name>Parochodaeus dentipes</tp:taxon-name></italic>, sp. n.</p></caption><graphic xmlns:xlink="http://www.w3.org/1999/xlink" xlink:href="ZooKeys-174-007-g003.jpg" position="float" orientation="portrait" xlink:type="simple"/></fig><fig id="F4" position="float" orientation="portrait"><label>Map 1.</label><caption><p> Argentinean distribution of <italic><tp:taxon-name>Parochodaeus campsognathus</tp:taxon-name></italic> (circles), <italic><tp:taxon-name>Parochodaeus cornutus</tp:taxon-name></italic> (squares), and <italic><tp:taxon-name>Parochodaeus dentipes</tp:taxon-name></italic> (triangles)</p></caption><graphic xmlns:xlink="http://www.w3.org/1999/xlink" xlink:href="ZooKeys-174-007-g004.jpg" position="float" orientation="portrait" xlink:type="simple"/></fig></tp:treatment-sec></tp:taxon-treatment>
