# Supplementary material for: The Ochodaeidae of Argentina (Coleoptera, Scarabaeoidea)
Source: Zookeys. 2012 Mar 9;(174):7–30. doi: 10.3897/zookeys.174.2668 (PMC3307351; doi:10.3897/zookeys.174.2668)
Supplement: XML Treatment for Parochodaeus dentipes [file zookeys.174.2668-treatment4.xml]

<!DOCTYPE tp:taxon-treatment
  PUBLIC "-//TaxonX//DTD Taxonomic Treatment Publishing DTD v0 20100105//EN" "tax-treatment-NSO.dtd">
<tp:taxon-treatment xmlns:tp="http://www.plazi.org/taxpub"><tp:treatment-meta><mixed-citation publication-type="journal"><person-group><name><surname>Paulsen</surname><given-names>M.J.</given-names></name><name><surname>Ocampo</surname><given-names>Federico C.</given-names></name></person-group><article-title>The Ochodaeidae of Argentina (Coleoptera, Scarabaeoidea)</article-title><source>Zookeys</source><day>9</day><month>3</month><year>2012</year><volume>2012</volume><issue>174</issue><fpage>7</fpage><lpage>30</lpage><pub-id pub-id-type="doi">10.3897/zookeys.174.2668</pub-id></mixed-citation></tp:treatment-meta><tp:nomenclature><tp:taxon-name>
                            <tp:taxon-name-part taxon-name-part-type="genus">Parochodaeus</tp:taxon-name-part>
                            <tp:taxon-name-part taxon-name-part-type="species">dentipes</tp:taxon-name-part>
                        <object-id xmlns:xlink="http://www.w3.org/1999/xlink" xlink:type="simple">urn:lsid:zoobank.org:act:61A3371B-6765-48B7-916B-9DDAEB26895E</object-id>
                        <object-id xmlns:xlink="http://www.w3.org/1999/xlink" xlink:type="simple">http://species-id.net/wiki/Parochodaeus_dentipes</object-id>
                        </tp:taxon-name><tp:taxon-authority>Paulsen &amp; Ocampo</tp:taxon-authority><tp:taxon-status xmlns:xlink="http://www.w3.org/1999/xlink" xlink:type="simple">p. n.</tp:taxon-status><xref ref-type="fig" rid="F2">Figs 4</xref><xref ref-type="fig" rid="F3">10</xref><xref ref-type="fig" rid="F4">Map 1</xref></tp:nomenclature><tp:treatment-sec sec-type="Type material"><title>Type material.</title><p> Holotype male (MLP), pinned. Original labels: a) “Piedra Pintada / La Rioja 23-II-39 / Birabén-Scott leg.” b) red paper “<italic>Parochodaeus</italic> / <italic>dentipes</italic> / Paulsen &amp; Ocampo / HOLOTYPE”. One paratype (MLP) labeled as holotype. Three paratypes (LEMQ) labeled: a) “ARGENTINA, La Rioja / Guandacol, 1000m / 1-3.XII.1983, L.E. Peña / at light”; b) black-bordered “Lyman Entomological / Museum / Ste-Anne-Bellevue / Canada”. One paratype (CMNC) labeled: a) “ARGT / La Rioja / Mascasín / I- 1959”. One paratype (CMNC) labeled “Argentina / Cordoba / Do. Cruz del Eje / Guanaco Muerto / Coll. Martínez” and “Ene. 977”. All paratypes with “<italic>Parochodaeus</italic> / <italic>dentipes</italic> / Paulsen &amp; Ocampo / PARATYPE” on yellow paper.</p></tp:treatment-sec><tp:treatment-sec sec-type="Type locality"><title>Type locality.</title><p> Argentina: La Rioja: Piedra Pintada.</p></tp:treatment-sec><tp:treatment-sec sec-type="Diagnosis"><title>Diagnosis.</title><p> This is one of only two species in Argentina with a large tooth at the apex of the metafemur (<xref ref-type="fig" rid="F2">Fig. 4</xref>), and the tooth is present in both sexes. The species can be distinguished by the presence of that tooth and a frontal horn on the head (<xref ref-type="fig" rid="F3">Fig. 10</xref>).</p></tp:treatment-sec><tp:treatment-sec sec-type="Description"><title>Description, holotype male. </title><p><bold><italic>Length:</italic></bold>7.7 mm. <bold><italic>Width:</italic></bold>4.0mm. <bold><italic>Head:</italic></bold> Surface tuberculate, punctate; punctures moderate. Frons with central tubercle. Clypeus broadly rounded, narrow, short (length equal to 1/5 width); anterior margin thickened, produced anteriorly in both sexes. Labrum deeply emarginate. Mandibles weakly angulate externally. Mentum tumid, notched anteriorly. <bold><italic>Pronotum:</italic></bold> Form convex. Surface shiny, weakly tuberculate anteriorly, tubercles obsolete on disc; surface between tubercles punctate; punctures moderate. <bold><italic>Elytra:</italic></bold> Setae of interstrial tubercles moderately long, decumbent. <bold><italic>Legs:</italic></bold> Protibia with apical spur weakly curved; internal apical tooth present; tooth short, acute. Metatrochanter simple. Metafemur with tooth on posterior margin before apex. Metatibia curved (in ventral view external margin rounded, internal margin sinuate), broad (at apex approximately as wide as mesofemur), expanding abruptly in basal third. Metatarsomere 1 not greatly enlarged.  <bold><italic>Abdomen:</italic></bold>Stridulatory peg absent.</p><p><bold>Description, paratypes (n=6). </bold>
                        <bold><italic>Length:</italic></bold>6.5–7.6 mm. <bold><italic>Width:</italic></bold>3.3–3.9 mm. Differs from holotype in the following external characters: <bold><italic>Head:</italic></bold> Females with clypeus longer, length equal to 1/4 width.</p><fig id="F2" position="float" orientation="portrait"><label>Figures 4–7.</label><caption><p> Characters of the left hindleg of <italic><tp:taxon-name>Parochodaeus</tp:taxon-name></italic> species, ventral view <bold>4</bold> <italic><tp:taxon-name>Parochodaeus dentipes</tp:taxon-name></italic> with arrow indicating acute tooth near apex of metafemur; metatibia broad <bold>5</bold> <italic><tp:taxon-name>Parochodaeus jujuyus</tp:taxon-name></italic>, showing greatly enlarged first metatarsomere <bold>6</bold> <italic><tp:taxon-name>Parochodaeus procelipes</tp:taxon-name></italic>, narrow metatibia <bold>7</bold> <italic><tp:taxon-name>Parochodaeus stupendus</tp:taxon-name></italic>, with large metatrochanteral tooth, large ventral tooth at the metafemoral apex (second, dorsal tooth obscured), and strongly curved metatibia.</p></caption><graphic xmlns:xlink="http://www.w3.org/1999/xlink" xlink:href="ZooKeys-174-007-g002.jpg" position="float" orientation="portrait" xlink:type="simple"/></fig><fig id="F3" position="float" orientation="portrait"><label>Figures 8–10.</label><caption><p> Dorsal habitus of <italic><tp:taxon-name>Parochodaeus</tp:taxon-name></italic> species, males <bold>8</bold> <italic><tp:taxon-name>Parochodaeus campsognathus</tp:taxon-name></italic> <bold>9</bold> <italic><tp:taxon-name>Parochodaeus cornutus</tp:taxon-name></italic> <bold>10</bold> <italic><tp:taxon-name>Parochodaeus dentipes</tp:taxon-name></italic>, sp. n.</p></caption><graphic xmlns:xlink="http://www.w3.org/1999/xlink" xlink:href="ZooKeys-174-007-g003.jpg" position="float" orientation="portrait" xlink:type="simple"/></fig></tp:treatment-sec><tp:treatment-sec sec-type="Etymology"><title>Etymology.</title><p>The specific epithet ‘dentipes’ is from Latin <italic>dentis</italic> “tooth” and <italic>pes</italic> “foot, leg”, for the toothed metafemur, and is used a masculine adjective in the nominative singular.</p></tp:treatment-sec><tp:treatment-sec sec-type="Distribution"><title>Distribution</title><p>(<xref ref-type="fig" rid="F4">Map 1</xref>). 7 specimens examined.</p><p><bold>ARGENTINA:</bold> CÓRDOBA: Cruz del Eje (1); LA RIOJA: Guandacol (2), Mascasín (1), Piedra Pintada (2).</p></tp:treatment-sec><tp:treatment-sec sec-type="Temporal distribution"><title>Temporal distribution.</title><p>January (2), February (2), December (2).</p></tp:treatment-sec><tp:treatment-sec sec-type="Remarks"><title>Remarks.</title><p>Only seven specimens of this species are known. The specimens from Guandacol were collected at light.</p></tp:treatment-sec><tp:treatment-sec><!--Section generated to contain objects referenced in tp:taxon-treatment.--><fig id="F4" position="float" orientation="portrait"><label>Map 1.</label><caption><p> Argentinean distribution of <italic><tp:taxon-name>Parochodaeus campsognathus</tp:taxon-name></italic> (circles), <italic><tp:taxon-name>Parochodaeus cornutus</tp:taxon-name></italic> (squares), and <italic><tp:taxon-name>Parochodaeus dentipes</tp:taxon-name></italic> (triangles)</p></caption><graphic xmlns:xlink="http://www.w3.org/1999/xlink" xlink:href="ZooKeys-174-007-g004.jpg" position="float" orientation="portrait" xlink:type="simple"/></fig></tp:treatment-sec></tp:taxon-treatment>
