# Supplementary material for: The Ochodaeidae of Argentina (Coleoptera, Scarabaeoidea)
Source: Zookeys. 2012 Mar 9;(174):7–30. doi: 10.3897/zookeys.174.2668 (PMC3307351; doi:10.3897/zookeys.174.2668)
Supplement: XML Treatment for Parochodaeus jujuyus [file zookeys.174.2668-treatment5.xml]

<!DOCTYPE tp:taxon-treatment
  PUBLIC "-//TaxonX//DTD Taxonomic Treatment Publishing DTD v0 20100105//EN" "tax-treatment-NSO.dtd">
<tp:taxon-treatment xmlns:tp="http://www.plazi.org/taxpub"><tp:treatment-meta><mixed-citation publication-type="journal"><person-group><name><surname>Paulsen</surname><given-names>M.J.</given-names></name><name><surname>Ocampo</surname><given-names>Federico C.</given-names></name></person-group><article-title>The Ochodaeidae of Argentina (Coleoptera, Scarabaeoidea)</article-title><source>Zookeys</source><day>9</day><month>3</month><year>2012</year><volume>2012</volume><issue>174</issue><fpage>7</fpage><lpage>30</lpage><pub-id pub-id-type="doi">10.3897/zookeys.174.2668</pub-id></mixed-citation></tp:treatment-meta><tp:nomenclature><tp:taxon-name>
                            <tp:taxon-name-part taxon-name-part-type="genus">Parochodaeus</tp:taxon-name-part>
                            <tp:taxon-name-part taxon-name-part-type="species">jujuyus</tp:taxon-name-part>
                        <object-id xmlns:xlink="http://www.w3.org/1999/xlink" xlink:type="simple">urn:lsid:zoobank.org:act:1156FB0B-89D1-4D3E-9E0F-8FFD9D10D659</object-id>
                        <object-id xmlns:xlink="http://www.w3.org/1999/xlink" xlink:type="simple">http://species-id.net/wiki/Parochodaeus_jujuyus</object-id>
                        </tp:taxon-name><tp:taxon-authority>Paulsen &amp; Ocampo</tp:taxon-authority><tp:taxon-status xmlns:xlink="http://www.w3.org/1999/xlink" xlink:type="simple">sp. n.</tp:taxon-status><xref ref-type="fig" rid="F2">Figs 5</xref><xref ref-type="fig" rid="F5">11</xref><xref ref-type="fig" rid="F6">Map 2</xref></tp:nomenclature><tp:treatment-sec sec-type="Type material"><title>Type material.</title><p> Holotype male (CMNC), pinned. Original labels: a) “ARG: Jujuy Prov. / Calilegua Nat. Park / 18-28. XII. 87, S&amp;J Peck / El Cortaderal, km 6, 800m / forest malaise-FIT”; b) on red paper “<italic>Parochodaeus</italic> / <italic>jujuyus</italic> / ♂ /Paulsen &amp; Ocampo / HOLOTYPE”. Allotype female (CMNC) labeled: a) “ARGENTINA / SALTA / D° Anta / El Rey / Bordón- leg. / Coll. Martínez / Feb. 984”; b) “<italic><tp:taxon-name>Parochodaeus</tp:taxon-name></italic> / <italic>jujuyus</italic> / ♀ /Paulsen &amp; Ocampo / ALLOTYPE” on red label. Two paratype males (DEBU) labeled: a) ARGENTINA: Salta / 30km E Campo Quijano / FIT; 18-28.ii.1992 / S. A. Marshall”; b) “<italic>Parochodaeus</italic> / <italic>jujuyus</italic> /Paulsen &amp; Ocampo / ♂ /PARATYPE” on yellow label.</p></tp:treatment-sec><tp:treatment-sec sec-type="Type locality"><title>Type locality.</title><p> Argentina: Jujuy: Calilegua National Park.</p></tp:treatment-sec><tp:treatment-sec sec-type="Diagnosis"><title>Diagnosis.</title><p> <italic><tp:taxon-name>Parochodaeus jujuyus</tp:taxon-name></italic> (<xref ref-type="fig" rid="F5">Fig. 11</xref>) is the only Argentine species of the <italic><tp:taxon-name>Parochodaeus pectoralis</tp:taxon-name></italic> group. Members of this species group have greatly enlarged first metatarsomeres (<xref ref-type="fig" rid="F2">Fig. 5</xref>) and often have the mentum produced ventrally.</p></tp:treatment-sec><tp:treatment-sec sec-type="Description"><title>Description, holotype male. </title><p><bold><italic>Length:</italic></bold>7.0 mm. <bold><italic>Width:</italic></bold>3.5mm. <bold><italic>Head:</italic></bold> Surface weakly tuberculate, shiny, punctate; punctures moderate, setose. Frons unarmed but with 2 indistinct tumosities. Clypeus broadly rounded, narrow, short (length equal to 1/4 width), margin thickened, produced anteriorly, as long as remainder of clypeus. Labrum emarginate. Mandibles rounded externally. Mentum deeply furrowed, produced downward laterally. <bold><italic>Pronotum:</italic></bold> Form convex. Surface with weakly tuberculate, setose punctures mixed with glabrous punctures; punctures moderate in size. <bold><italic>Elytra:</italic></bold> Setae of interstrial tubercles moderately long, erect, somewhat abraded. <bold><italic>Legs:</italic></bold> Protibia with apical spur weakly curved; internal apical tooth absent. Metatrochanter simple. Metafemur with posterior margin simple. Metatibia slender, (~5× longer than wide) gradually widening to apex. Metatarsomere 1 subrectangular (not cylindrical), greatly enlarged (longer than greatest width of metatibiae), weakly curved. <bold><italic>Abdomen:</italic></bold>Stridulatory peg present.</p><p><bold>Description, allotype female. </bold>
                       <bold><italic>Length:</italic></bold>6.0 mm. <bold><italic>Width:</italic></bold>3.0 mm. Differs from male holotype in the following external characters: <bold><italic>Head:</italic></bold>Clypeus longer (length equal to 1/2 width); anterior margin not produced anteriorly. <bold><italic>Elytra:</italic></bold>Setae more abraded.</p><p><bold>Description, paratypes (n=2). </bold>
                        <bold><italic>Length:</italic></bold>5.8–6.6 mm. <bold><italic>Width:</italic></bold>3.1–3.3 mm. Not differing significantly from the holotype except with dorsal vestiture less abraded.</p><fig id="F5" position="float" orientation="portrait"><label>Figures 11–13.</label><caption><p> Dorsal habitus of <italic><tp:taxon-name>Parochodaeus</tp:taxon-name></italic> species, males <bold>11</bold> <italic><tp:taxon-name>Parochodaeus jujuyus</tp:taxon-name></italic>, sp. n.<bold>12</bold> <italic><tp:taxon-name>Parochodaeus perplexus</tp:taxon-name></italic>, sp. n.<bold>13</bold> <italic><tp:taxon-name>Parochodaeus phoxus</tp:taxon-name></italic>, sp. n.</p></caption><graphic xmlns:xlink="http://www.w3.org/1999/xlink" xlink:href="ZooKeys-174-007-g005.jpg" position="float" orientation="portrait" xlink:type="simple"/></fig></tp:treatment-sec><tp:treatment-sec sec-type="Etymology"><title>Etymology.</title><p>The specific epithet ‘jujuyus’ is an unconventional but euphonious Latinized form of the province name Jujuy, gender masculine.</p></tp:treatment-sec><tp:treatment-sec sec-type="Distribution"><title>Distribution</title><p>(<xref ref-type="fig" rid="F6">Map 2</xref>). 4 specimens examined.</p><p><bold>ARGENTINA:</bold> JUJUY: Parque Nacional Calilegua El Cortaderal (1); SALTA: Campo Quijano (30 Km E) (2), Parque Nacional El Rey (1).</p><fig id="F6" position="float" orientation="portrait"><label>Map 2.</label><caption><p> Argentinean distribution of <italic><tp:taxon-name>Parochodaeus jujuyus</tp:taxon-name></italic> (white circles), <italic><tp:taxon-name>Parochodaeus perplexus</tp:taxon-name></italic> (orange circles), <italic><tp:taxon-name>Parochodaeus cornutus</tp:taxon-name></italic> (blue squares), and <italic><tp:taxon-name>Parochodaeus dentipes</tp:taxon-name></italic> (yellow triangle).</p></caption><graphic xmlns:xlink="http://www.w3.org/1999/xlink" xlink:href="ZooKeys-174-007-g006.jpg" position="float" orientation="portrait" xlink:type="simple"/></fig></tp:treatment-sec><tp:treatment-sec sec-type="Temporal distribution"><title>Temporal distribution.</title><p>February (3), December (1).</p></tp:treatment-sec><tp:treatment-sec sec-type="Remarks"><title>Remarks.</title><p>This species is known from only four specimens and is from the far north of Argentina. The habitat in the region is montane forest. Label data indicates<!--PageBreak--> that the paratypes were collected in flight-intercept traps, which is the most common method of collection for forest ochodaeids.</p></tp:treatment-sec><tp:treatment-sec><!--Section generated to contain objects referenced in tp:taxon-treatment.--><fig id="F2" position="float" orientation="portrait"><label>Figures 4–7.</label><caption><p> Characters of the left hindleg of <italic><tp:taxon-name>Parochodaeus</tp:taxon-name></italic> species, ventral view <bold>4</bold> <italic><tp:taxon-name>Parochodaeus dentipes</tp:taxon-name></italic> with arrow indicating acute tooth near apex of metafemur; metatibia broad <bold>5</bold> <italic><tp:taxon-name>Parochodaeus jujuyus</tp:taxon-name></italic>, showing greatly enlarged first metatarsomere <bold>6</bold> <italic><tp:taxon-name>Parochodaeus procelipes</tp:taxon-name></italic>, narrow metatibia <bold>7</bold> <italic><tp:taxon-name>Parochodaeus stupendus</tp:taxon-name></italic>, with large metatrochanteral tooth, large ventral tooth at the metafemoral apex (second, dorsal tooth obscured), and strongly curved metatibia.</p></caption><graphic xmlns:xlink="http://www.w3.org/1999/xlink" xlink:href="ZooKeys-174-007-g002.jpg" position="float" orientation="portrait" xlink:type="simple"/></fig></tp:treatment-sec></tp:taxon-treatment>
