# Supplementary material for: The Ochodaeidae of Argentina (Coleoptera, Scarabaeoidea)
Source: Zookeys. 2012 Mar 9;(174):7–30. doi: 10.3897/zookeys.174.2668 (PMC3307351; doi:10.3897/zookeys.174.2668)
Supplement: XML Treatment for Parochodaeus phoxus [file zookeys.174.2668-treatment7.xml]

<!DOCTYPE tp:taxon-treatment
  PUBLIC "-//TaxonX//DTD Taxonomic Treatment Publishing DTD v0 20100105//EN" "tax-treatment-NSO.dtd">
<tp:taxon-treatment xmlns:tp="http://www.plazi.org/taxpub"><tp:treatment-meta><mixed-citation publication-type="journal"><person-group><name><surname>Paulsen</surname><given-names>M.J.</given-names></name><name><surname>Ocampo</surname><given-names>Federico C.</given-names></name></person-group><article-title>The Ochodaeidae of Argentina (Coleoptera, Scarabaeoidea)</article-title><source>Zookeys</source><day>9</day><month>3</month><year>2012</year><volume>2012</volume><issue>174</issue><fpage>7</fpage><lpage>30</lpage><pub-id pub-id-type="doi">10.3897/zookeys.174.2668</pub-id></mixed-citation></tp:treatment-meta><tp:nomenclature><tp:taxon-name>
                            <tp:taxon-name-part taxon-name-part-type="genus">Parochodaeus</tp:taxon-name-part>
                            <tp:taxon-name-part taxon-name-part-type="species">phoxus</tp:taxon-name-part>
                        <object-id xmlns:xlink="http://www.w3.org/1999/xlink" xlink:type="simple">urn:lsid:zoobank.org:act:13AB2413-5166-41E5-9DC4-51F3F948FC91</object-id>
                        <object-id xmlns:xlink="http://www.w3.org/1999/xlink" xlink:type="simple">http://species-id.net/wiki/Parochodaeus_phoxus</object-id>
                        </tp:taxon-name><tp:taxon-authority>Paulsen &amp; Ocampo</tp:taxon-authority><tp:taxon-status xmlns:xlink="http://www.w3.org/1999/xlink" xlink:type="simple">sp. n.</tp:taxon-status><xref ref-type="fig" rid="F5">Fig. 13</xref><xref ref-type="fig" rid="F6">Map 2</xref></tp:nomenclature><tp:treatment-sec sec-type="Type material"><title>Type material.</title><p> Holotype male (FSCA), pinned. Original labels: a) “ARGENTINA: LA RIOJA / Castro Barros; Santa Vera / Cruz; b) -28.67 -66.96; 1600m / 15-II-2005; L. Stange”; b) red paper “<italic>Parochodaeus</italic> / <italic>phoxus</italic> / ♂ / Paulsen &amp; Ocampo / HOLOTYPE”. Three paratypes (FSCA, MJPC) labeled as holotype. Four paratypes (UNSM, IAZA) labeled: “ARGENTINA: Catamarca: / Londres. 15 km / SW Belen / 5 Dec. 1973 - 24 Jan. 1974 / Frank A. Enders”. One paratype (USNM) labeled: a) “ARGENTINA: Tucumán / Amaichá del Valle, 1995 m. / S 26º 35’ 22” W 65º 55’ 13” / XII-7-2003 F.C. Ocampo”; b) black-bordered “UNSM SCARAB DNA / VOUCHER SPECIMEN / [FO 63 4/04]”. All paratypes labeled: “<italic>Parochodaeus</italic> / <italic>phoxus</italic> /Paulsen &amp; Ocampo / PARATYPE” on yellow paper.</p></tp:treatment-sec><tp:treatment-sec sec-type="Type locality"><title>Type locality.</title><p> Argentina: La Rioja: Castro Barros, Santa Vera Cruz.</p></tp:treatment-sec><tp:treatment-sec sec-type="Diagnosis"><title>Diagnosis.</title><p> <italic><tp:taxon-name>Parochodaeus phoxus</tp:taxon-name></italic> (<xref ref-type="fig" rid="F5">Fig. 13</xref>) is similar to <italic><tp:taxon-name>Parochodaeus proceripes</tp:taxon-name></italic> in that it also has a large frontal horn (<xref ref-type="fig" rid="F1">Fig. 2</xref>). In <italic><tp:taxon-name>Parochodaeus phoxus</tp:taxon-name></italic>, the flatter mentum lacking a longitudinal furrow and broad metatibiae will immediately separate it from <italic><tp:taxon-name>Parochodaeus proceripes</tp:taxon-name></italic>, which has a distinctly furrowed mentum and slender metatibiae.</p></tp:treatment-sec><tp:treatment-sec sec-type="Description"><title>Description, holotype male.</title><p><bold><italic>Length:</italic></bold>7.6 mm. <bold><italic>Width:</italic></bold>4.0mm. <bold><italic>Head:</italic></bold> Surface tuberculate, punctate; punctures small. Frons with horn. Clypeus subtrapezoidal, narrow, short (length equal to 1/4 width); anterior margin not thickened, truncate. Labrum broadly emarginate. Mandibles obtusely angulate at basal third. Mentum almost flat, weakly concave, declivous anteriorly, lacking longitudinal furrow. <bold><italic>Pronotum:</italic></bold> <!--PageBreak-->Form strongly convex, declivous anteriorly. Surface densely tiled with tubercles; tubercles small, setose; surface between tubercles punctate; punctures fine. <bold><italic>Elytra:</italic></bold> Setae of interstrial tubercles moderately long, erect. <bold><italic>Legs:</italic></bold> Protibia with apical spur weakly curved; internal apical tooth absent. Metatrochanter simple. Metafemur with posterior margin simple. Metatibia straight, moderately broad (at apex not as wide as mesofemur), gradually expanding to apex. Metatarsomere 1 not greatly enlarged. <bold><italic>Abdomen:</italic></bold>Stridulatory peg present.</p><p><bold>Description, paratypes</bold>
                        <bold> (n=8). <italic>Length:</italic></bold>6.4–8.0 mm. <bold><italic>Width:</italic></bold>3.5–4.1 mm. Differing from the holotype in the following external characters: <bold><italic>Head:</italic></bold> Female paratypes with clypeus longer, length equal to 1/3 width.</p></tp:treatment-sec><tp:treatment-sec sec-type="Etymology"><title>Etymology.</title><p>The specific epithet ‘<italic>phoxus</italic>’ is Latinized form of the Greek ‘<italic>phoxos’</italic>, or “pointed, peaked”, referring to the frontal horn. It is used a masculine adjective in the nominative singular.</p></tp:treatment-sec><tp:treatment-sec sec-type="Distribution"><title>Distribution</title><p>(<xref ref-type="fig" rid="F6">Map 2</xref>). 9 specimens examined.</p><p><bold>ARGENTINA:</bold> CATAMARCA: Londres (4);LA RIOJA: Santa Vera Cruz (4); TUCUMÁN: Amaichá del Valle (1).</p></tp:treatment-sec><tp:treatment-sec sec-type="Temporal distribution"><title>Temporal distribution.</title><p>February (4), December (5).</p></tp:treatment-sec><tp:treatment-sec sec-type="Remarks"><title>Remarks.</title><p>Only nine specimens of this species are known. Nothing is known about the life history of these beetles. The Tucumán specimen was collected at mercury vapor light.</p></tp:treatment-sec><tp:treatment-sec><!--Section generated to contain objects referenced in tp:taxon-treatment.--><fig id="F5" position="float" orientation="portrait"><label>Figures 11–13.</label><caption><p> Dorsal habitus of <italic><tp:taxon-name>Parochodaeus</tp:taxon-name></italic> species, males <bold>11</bold> <italic><tp:taxon-name>Parochodaeus jujuyus</tp:taxon-name></italic>, sp. n.<bold>12</bold> <italic><tp:taxon-name>Parochodaeus perplexus</tp:taxon-name></italic>, sp. n.<bold>13</bold> <italic><tp:taxon-name>Parochodaeus phoxus</tp:taxon-name></italic>, sp. n.</p></caption><graphic xmlns:xlink="http://www.w3.org/1999/xlink" xlink:href="ZooKeys-174-007-g005.jpg" position="float" orientation="portrait" xlink:type="simple"/></fig><fig id="F6" position="float" orientation="portrait"><label>Map 2.</label><caption><p> Argentinean distribution of <italic><tp:taxon-name>Parochodaeus jujuyus</tp:taxon-name></italic> (white circles), <italic><tp:taxon-name>Parochodaeus perplexus</tp:taxon-name></italic> (orange circles), <italic><tp:taxon-name>Parochodaeus cornutus</tp:taxon-name></italic> (blue squares), and <italic><tp:taxon-name>Parochodaeus dentipes</tp:taxon-name></italic> (yellow triangle).</p></caption><graphic xmlns:xlink="http://www.w3.org/1999/xlink" xlink:href="ZooKeys-174-007-g006.jpg" position="float" orientation="portrait" xlink:type="simple"/></fig><fig id="F1" position="float" orientation="portrait"><label>Figures 1–3.</label><caption><p> Characters of the head of <italic><tp:taxon-name>Parochodaeus</tp:taxon-name></italic> species <bold>1</bold> Head of <italic><tp:taxon-name>Parochodaeus pudu</tp:taxon-name></italic> with 2 frontal tubercles, dorsal view <bold>2</bold> Head and pronotum of <italic><tp:taxon-name>Parochodaeus procelipes</tp:taxon-name></italic>, lateral viewshowing clypeal horn and pronotum that is strongly declivous anteriorly <bold>3</bold> Head of <italic><tp:taxon-name>Parochodaeus campsognathus</tp:taxon-name></italic> with large, angulate carina on vertex of head, dorsal view</p></caption><graphic xmlns:xlink="http://www.w3.org/1999/xlink" xlink:href="ZooKeys-174-007-g001.jpg" position="float" orientation="portrait" xlink:type="simple"/></fig></tp:treatment-sec></tp:taxon-treatment>
