# Supplementary material for: The Ochodaeidae of Argentina (Coleoptera, Scarabaeoidea)
Source: Zookeys. 2012 Mar 9;(174):7–30. doi: 10.3897/zookeys.174.2668 (PMC3307351; doi:10.3897/zookeys.174.2668)
Supplement: XML Treatment for Parochodaeus proceripes [file zookeys.174.2668-treatment8.xml]

<!DOCTYPE tp:taxon-treatment
  PUBLIC "-//TaxonX//DTD Taxonomic Treatment Publishing DTD v0 20100105//EN" "tax-treatment-NSO.dtd">
<tp:taxon-treatment xmlns:tp="http://www.plazi.org/taxpub"><tp:treatment-meta><mixed-citation publication-type="journal"><person-group><name><surname>Paulsen</surname><given-names>M.J.</given-names></name><name><surname>Ocampo</surname><given-names>Federico C.</given-names></name></person-group><article-title>The Ochodaeidae of Argentina (Coleoptera, Scarabaeoidea)</article-title><source>Zookeys</source><day>9</day><month>3</month><year>2012</year><volume>2012</volume><issue>174</issue><fpage>7</fpage><lpage>30</lpage><pub-id pub-id-type="doi">10.3897/zookeys.174.2668</pub-id></mixed-citation></tp:treatment-meta><tp:nomenclature><tp:taxon-name>
                            <tp:taxon-name-part taxon-name-part-type="genus">Parochodaeus</tp:taxon-name-part>
                            <tp:taxon-name-part taxon-name-part-type="species">proceripes</tp:taxon-name-part>
                        <object-id xmlns:xlink="http://www.w3.org/1999/xlink" xlink:type="simple">urn:lsid:zoobank.org:act:36E307A5-43C6-4F0A-B54F-77959A7C8BF1</object-id>
                        <object-id xmlns:xlink="http://www.w3.org/1999/xlink" xlink:type="simple">http://species-id.net/wiki/Parochodaeus_proceripes</object-id>
                        </tp:taxon-name><tp:taxon-authority>Paulsen &amp; Ocampo</tp:taxon-authority><tp:taxon-status xmlns:xlink="http://www.w3.org/1999/xlink" xlink:type="simple">sp. n.</tp:taxon-status><xref ref-type="fig" rid="F1">Figs 2</xref><xref ref-type="fig" rid="F2">6</xref><xref ref-type="fig" rid="F7">14</xref><xref ref-type="fig" rid="F6">Map 2</xref></tp:nomenclature><tp:treatment-sec sec-type="Type material"><title>Type material.</title><p> Holotype male (IAZA), pinned. Original labels: a) “RA Mza Santa Rosa / Ñacuñán tramp luz UV / 12-X-02 G. Flores”; b) red paper “<italic>Parochodaeus</italic> / <italic>proceripes</italic> / ♂ / Paulsen &amp; Ocampo / HOLOTYPE”.</p></tp:treatment-sec><tp:treatment-sec sec-type="Type locality"><title>Type locality.</title><p> Argentina: Mendoza: Santa Rosa.</p></tp:treatment-sec><tp:treatment-sec sec-type="Diagnosis"><title>Diagnosis.</title><p> <italic><tp:taxon-name>Parochodaeus proceripes</tp:taxon-name></italic> (<xref ref-type="fig" rid="F7">Fig. 14</xref>) is similar to <italic><tp:taxon-name>Parochodaeus phoxus</tp:taxon-name></italic> in that it also has a large frontoclypeal horn, but the horn of this species is larger, more anterior, and is almost entirely located on the clypeus. The slender metatibiae are unique among horned species in Argentina.</p></tp:treatment-sec><tp:treatment-sec sec-type="Description"><title>Description, holotype male.</title><p><bold><italic>Length:</italic></bold>8.1 mm. <bold><italic>Width:</italic></bold>4.2mm. <bold><italic>Head:</italic></bold> Surface shiny, weakly tuberculate, punctate; punctures small, sparse. Vertex with frontoclypeal horn (<xref ref-type="fig" rid="F1">Fig. 2</xref>). Clypeus subtrapezoidal, long (length equal to 1/2 width); anterior margin not thickened, broadly rounded. Labrum broadly emarginate. Mandibles strongly angulate externally. Mentum with distinct longitudinal furrow for entire length. <bold><italic>Pronotum:</italic></bold> Form strongly convex, declivous anteriorly. Surface densely tiled with tubercles; tubercles moderate in size, setose; surface between tubercles punctate; punctures fine. <bold><italic>Elytra:</italic></bold> Setae of interstrial tubercles short, erect. <bold><italic>Legs:</italic></bold> Protibia with apical spur curved externally; internal apical tooth absent. Metatrochanter simple. Metafemur<!--PageBreak--> with posterior margin simple. Metatibia straight, slender (width approximately 1/5 length; <xref ref-type="fig" rid="F2">Fig. 6</xref>), gradually expanding to apex. Metatarsomere 1 not greatly enlarged. <bold><italic>Abdomen:</italic></bold>Stridulatory peg present.</p><fig id="F7" position="float" orientation="portrait"><label>Figures 14–16.</label><caption><p> Dorsal habitus of <italic><tp:taxon-name>Parochodaeus</tp:taxon-name></italic> species, males <bold>14</bold> <italic><tp:taxon-name>Parochodaeus procelipes</tp:taxon-name></italic> sp. n. <bold>15</bold> <italic><tp:taxon-name>Parochodaeus pudu</tp:taxon-name></italic>, sp. n.<bold>16</bold> <italic><tp:taxon-name>Parochodaeus stupendus</tp:taxon-name></italic>, sp. n.</p></caption><graphic xmlns:xlink="http://www.w3.org/1999/xlink" xlink:href="ZooKeys-174-007-g007.jpg" position="float" orientation="portrait" xlink:type="simple"/></fig></tp:treatment-sec><tp:treatment-sec sec-type="Etymology"><title>Etymology.</title><p>The specific epithet ‘<italic>proceripes</italic>’ is derived from the Latin <italic>procerus</italic> “long, slender” and <italic>pes</italic> “foot, leg”, referring to the slender metatibiae, which are unusual in species with a frontoclypeal horn. The name is used a masculine adjective in the nominative singular.</p></tp:treatment-sec><tp:treatment-sec sec-type="Distribution"><title>Distribution</title><p>(<xref ref-type="fig" rid="F6">Map 2</xref>). 1 specimen examined.</p><p><bold>ARGENTINA</bold>: MENDOZA: Santa Rosa- Reserva de la Biósfera Ñacuñán (1).</p></tp:treatment-sec><tp:treatment-sec sec-type="Temporal distribution"><title>Temporal distribution.</title><p>October (1).</p></tp:treatment-sec><tp:treatment-sec sec-type="Remarks"><title>Remarks.</title><p>Only the holotype is known, which is male. The specimen was collected at a light trap.</p></tp:treatment-sec><tp:treatment-sec><!--Section generated to contain objects referenced in tp:taxon-treatment.--><fig id="F1" position="float" orientation="portrait"><label>Figures 1–3.</label><caption><p> Characters of the head of <italic><tp:taxon-name>Parochodaeus</tp:taxon-name></italic> species <bold>1</bold> Head of <italic><tp:taxon-name>Parochodaeus pudu</tp:taxon-name></italic> with 2 frontal tubercles, dorsal view <bold>2</bold> Head and pronotum of <italic><tp:taxon-name>Parochodaeus procelipes</tp:taxon-name></italic>, lateral viewshowing clypeal horn and pronotum that is strongly declivous anteriorly <bold>3</bold> Head of <italic><tp:taxon-name>Parochodaeus campsognathus</tp:taxon-name></italic> with large, angulate carina on vertex of head, dorsal view</p></caption><graphic xmlns:xlink="http://www.w3.org/1999/xlink" xlink:href="ZooKeys-174-007-g001.jpg" position="float" orientation="portrait" xlink:type="simple"/></fig><fig id="F2" position="float" orientation="portrait"><label>Figures 4–7.</label><caption><p> Characters of the left hindleg of <italic><tp:taxon-name>Parochodaeus</tp:taxon-name></italic> species, ventral view <bold>4</bold> <italic><tp:taxon-name>Parochodaeus dentipes</tp:taxon-name></italic> with arrow indicating acute tooth near apex of metafemur; metatibia broad <bold>5</bold> <italic><tp:taxon-name>Parochodaeus jujuyus</tp:taxon-name></italic>, showing greatly enlarged first metatarsomere <bold>6</bold> <italic><tp:taxon-name>Parochodaeus procelipes</tp:taxon-name></italic>, narrow metatibia <bold>7</bold> <italic><tp:taxon-name>Parochodaeus stupendus</tp:taxon-name></italic>, with large metatrochanteral tooth, large ventral tooth at the metafemoral apex (second, dorsal tooth obscured), and strongly curved metatibia.</p></caption><graphic xmlns:xlink="http://www.w3.org/1999/xlink" xlink:href="ZooKeys-174-007-g002.jpg" position="float" orientation="portrait" xlink:type="simple"/></fig><fig id="F6" position="float" orientation="portrait"><label>Map 2.</label><caption><p> Argentinean distribution of <italic><tp:taxon-name>Parochodaeus jujuyus</tp:taxon-name></italic> (white circles), <italic><tp:taxon-name>Parochodaeus perplexus</tp:taxon-name></italic> (orange circles), <italic><tp:taxon-name>Parochodaeus cornutus</tp:taxon-name></italic> (blue squares), and <italic><tp:taxon-name>Parochodaeus dentipes</tp:taxon-name></italic> (yellow triangle).</p></caption><graphic xmlns:xlink="http://www.w3.org/1999/xlink" xlink:href="ZooKeys-174-007-g006.jpg" position="float" orientation="portrait" xlink:type="simple"/></fig></tp:treatment-sec></tp:taxon-treatment>
