# Supplementary material for: The Ochodaeidae of Argentina (Coleoptera, Scarabaeoidea)
Source: Zookeys. 2012 Mar 9;(174):7–30. doi: 10.3897/zookeys.174.2668 (PMC3307351; doi:10.3897/zookeys.174.2668)
Supplement: XML Treatment for Parochodaeus stupendus [file zookeys.174.2668-treatment10.xml]

<!DOCTYPE tp:taxon-treatment
  PUBLIC "-//TaxonX//DTD Taxonomic Treatment Publishing DTD v0 20100105//EN" "tax-treatment-NSO.dtd">
<tp:taxon-treatment xmlns:tp="http://www.plazi.org/taxpub"><tp:treatment-meta><mixed-citation publication-type="journal"><person-group><name><surname>Paulsen</surname><given-names>M.J.</given-names></name><name><surname>Ocampo</surname><given-names>Federico C.</given-names></name></person-group><article-title>The Ochodaeidae of Argentina (Coleoptera, Scarabaeoidea)</article-title><source>Zookeys</source><day>9</day><month>3</month><year>2012</year><volume>2012</volume><issue>174</issue><fpage>7</fpage><lpage>30</lpage><pub-id pub-id-type="doi">10.3897/zookeys.174.2668</pub-id></mixed-citation></tp:treatment-meta><tp:nomenclature><tp:taxon-name>
                            <tp:taxon-name-part taxon-name-part-type="genus">Parochodaeus</tp:taxon-name-part>
                            <tp:taxon-name-part taxon-name-part-type="species">stupendus</tp:taxon-name-part>
                        <object-id xmlns:xlink="http://www.w3.org/1999/xlink" xlink:type="simple">urn:lsid:zoobank.org:act:523C896D-1CFC-4281-824D-F2C2BAF3DD7D</object-id>
                        <object-id xmlns:xlink="http://www.w3.org/1999/xlink" xlink:type="simple">http://species-id.net/wiki/Parochodaeus_stupendus</object-id>
                        </tp:taxon-name><tp:taxon-authority>Paulsen &amp; Ocampo</tp:taxon-authority><tp:taxon-status xmlns:xlink="http://www.w3.org/1999/xlink" xlink:type="simple">sp. n.</tp:taxon-status><xref ref-type="fig" rid="F2">Figs 7</xref><xref ref-type="fig" rid="F7">16</xref><xref ref-type="fig" rid="F8">Map 3</xref></tp:nomenclature><tp:treatment-sec sec-type="Type material"><title>Type material.</title><p> Holotype male (CMNC), pinned. Original labels: a) “ARGENTINA / SALTA / D° San Martín / Hito 1 / Coll. Martínez / Dic 971”; b) red label “<italic>Parochodaeus</italic> / <italic>stupendus</italic> /Paulsen &amp; Ocampo / HOLOTYPE”.</p></tp:treatment-sec><tp:treatment-sec sec-type="Type locality"><title>Type locality.</title><p> Argentina: Salta: San Martín, Hito 1.</p></tp:treatment-sec><tp:treatment-sec sec-type="Diagnosis"><title>Diagnosis.</title><p> <italic><tp:taxon-name>Parochodaeus stupendus</tp:taxon-name></italic> (<xref ref-type="fig" rid="F10">Fig. 17</xref>) is the only species of <italic><tp:taxon-name>Parochodaeus</tp:taxon-name></italic> to exhibit a doubly-toothed posterior margin on the metafemur. The tooth on the ventral surface is fairly common in ochodaeids, but the second tooth on the dorsal surface is unique. The toothed metatrochanter and strongly curved metatibiae (<xref ref-type="fig" rid="F2">Fig. 7</xref>) are not found in any other species in <tp:taxon-name>Argentina</tp:taxon-name>, or elsewhere. The strongly produced ‘thumb’ (internal apical tooth) is also species specific. The female is unknown.</p><fig id="F10" position="float" orientation="portrait"><label>Figure 17.</label><caption><p> Dorsal habitus of <italic><tp:taxon-name>Gauchodaeus patagonicus</tp:taxon-name></italic> gen. n., sp. n.</p></caption><graphic xmlns:xlink="http://www.w3.org/1999/xlink" xlink:href="ZooKeys-174-007-g010.jpg" position="float" orientation="portrait" xlink:type="simple"/></fig></tp:treatment-sec><tp:treatment-sec sec-type="Description"><title>Description, Holotype.</title><p><bold><italic>Length:</italic></bold>7.5 mm. <bold><italic>Width:</italic></bold>4.1 mm. <bold><italic>Head:</italic></bold> Surface tuberculate, tubercles moderately large, setose. Frons unarmed but indistinctly tumid medially. Clypeus evenly rounded, long (length equal to 1/2 width), margin thickened, produced anteriorly, declivous. Labrum emarginate. Mandibles rounded externally. Mentum tumid, not deeply furrowed. Antennal club strongly globose (<xref ref-type="fig" rid="F5">Fig. 12</xref>). <bold><italic>Pronotum:</italic></bold> Form convex. Surface with moderately large, setose tubercles mixed with glabrous punctures; punctures moderate in size, sparse. <bold><italic>Elytra:</italic></bold> Setae of interstrial tubercles moderately long, erect, somewhat abraded. <bold><italic>Legs:</italic></bold> Protibia with apical spur strongly curved externally; internal apical tooth distinctly produced, subequal to basal protibial tooth in size. Metatrochanter with acute tooth. Metafemur with posterior margin acutely toothed on both dorsal and ventral surfaces. Metatibia strongly curved, slender, abruptly widening in distal third. Metatarsomere 1 not greatly enlarged. <bold><italic>Abdomen:</italic></bold>Stridulatory peg absent.</p></tp:treatment-sec><tp:treatment-sec sec-type="Etymology"><title>Etymology.</title><p>The specific epithet ‘<italic>stupendus</italic>’ is Latin meaning “causing astonishment or wonder”. With several autapomorphies not seen in other species of the genus, <italic><tp:taxon-name>Parochodaeus stupendus</tp:taxon-name></italic> is arguably the most wondrous ochodaeid in the New World. The name is used a masculine adjective in the nominative singular.</p></tp:treatment-sec><tp:treatment-sec sec-type="Distribution"><title>Distribution</title><p>(<xref ref-type="fig" rid="F8">Map 3</xref>).The species is known from a locality near the Bolivian border. 1 specimen examined.</p><p><bold>ARGENTINA</bold>: SALTA: San Martín, Hito 1 (1).</p></tp:treatment-sec><tp:treatment-sec sec-type="Temporal distribution"><title>Temporal distribution</title><p>.December (1).</p></tp:treatment-sec><tp:treatment-sec sec-type="Remarks"><title>Remarks.</title><p>This species is known only from the holotype. Like <italic><tp:taxon-name>Parochodaeus jujuyus</tp:taxon-name></italic>, it is from the far north of Argentina. It is probable that <italic><tp:taxon-name>Parochodaeus stupendus</tp:taxon-name></italic> will be discovered in Bolivia<!--PageBreak--> as well, especially because the name of the locality “Hito 1” is in reference to the “hito” or boundary post that indicates the border between Argentina and Bolivia.</p></tp:treatment-sec><tp:treatment-sec><!--Section generated to contain objects referenced in tp:taxon-treatment.--><fig id="F2" position="float" orientation="portrait"><label>Figures 4–7.</label><caption><p> Characters of the left hindleg of <italic><tp:taxon-name>Parochodaeus</tp:taxon-name></italic> species, ventral view <bold>4</bold> <italic><tp:taxon-name>Parochodaeus dentipes</tp:taxon-name></italic> with arrow indicating acute tooth near apex of metafemur; metatibia broad <bold>5</bold> <italic><tp:taxon-name>Parochodaeus jujuyus</tp:taxon-name></italic>, showing greatly enlarged first metatarsomere <bold>6</bold> <italic><tp:taxon-name>Parochodaeus procelipes</tp:taxon-name></italic>, narrow metatibia <bold>7</bold> <italic><tp:taxon-name>Parochodaeus stupendus</tp:taxon-name></italic>, with large metatrochanteral tooth, large ventral tooth at the metafemoral apex (second, dorsal tooth obscured), and strongly curved metatibia.</p></caption><graphic xmlns:xlink="http://www.w3.org/1999/xlink" xlink:href="ZooKeys-174-007-g002.jpg" position="float" orientation="portrait" xlink:type="simple"/></fig><fig id="F7" position="float" orientation="portrait"><label>Figures 14–16.</label><caption><p> Dorsal habitus of <italic><tp:taxon-name>Parochodaeus</tp:taxon-name></italic> species, males <bold>14</bold> <italic><tp:taxon-name>Parochodaeus procelipes</tp:taxon-name></italic> sp. n. <bold>15</bold> <italic><tp:taxon-name>Parochodaeus pudu</tp:taxon-name></italic>, sp. n.<bold>16</bold> <italic><tp:taxon-name>Parochodaeus stupendus</tp:taxon-name></italic>, sp. n.</p></caption><graphic xmlns:xlink="http://www.w3.org/1999/xlink" xlink:href="ZooKeys-174-007-g007.jpg" position="float" orientation="portrait" xlink:type="simple"/></fig><fig id="F8" position="float" orientation="portrait"><label>Map 3.</label><caption><p> Argentinean distribution of <italic>Parochodaeus pudu</italic> (orange circles), and <italic><tp:taxon-name>Parochodaeus stupendus</tp:taxon-name></italic> (green triangle).</p></caption><graphic xmlns:xlink="http://www.w3.org/1999/xlink" xlink:href="ZooKeys-174-007-g008.jpg" position="float" orientation="portrait" xlink:type="simple"/></fig><fig id="F5" position="float" orientation="portrait"><label>Figures 11–13.</label><caption><p> Dorsal habitus of <italic><tp:taxon-name>Parochodaeus</tp:taxon-name></italic> species, males <bold>11</bold> <italic><tp:taxon-name>Parochodaeus jujuyus</tp:taxon-name></italic>, sp. n.<bold>12</bold> <italic><tp:taxon-name>Parochodaeus perplexus</tp:taxon-name></italic>, sp. n.<bold>13</bold> <italic><tp:taxon-name>Parochodaeus phoxus</tp:taxon-name></italic>, sp. n.</p></caption><graphic xmlns:xlink="http://www.w3.org/1999/xlink" xlink:href="ZooKeys-174-007-g005.jpg" position="float" orientation="portrait" xlink:type="simple"/></fig></tp:treatment-sec></tp:taxon-treatment>
