# Supplementary material for: The Ochodaeidae of Argentina (Coleoptera, Scarabaeoidea)
Source: Zookeys. 2012 Mar 9;(174):7–30. doi: 10.3897/zookeys.174.2668 (PMC3307351; doi:10.3897/zookeys.174.2668)
Supplement: XML Treatment for Gauchodaeus [file zookeys.174.2668-treatment11.xml]

<!DOCTYPE tp:taxon-treatment
  PUBLIC "-//TaxonX//DTD Taxonomic Treatment Publishing DTD v0 20100105//EN" "tax-treatment-NSO.dtd">
<tp:taxon-treatment xmlns:tp="http://www.plazi.org/taxpub"><tp:treatment-meta><mixed-citation publication-type="journal"><person-group><name><surname>Paulsen</surname><given-names>M.J.</given-names></name><name><surname>Ocampo</surname><given-names>Federico C.</given-names></name></person-group><article-title>The Ochodaeidae of Argentina (Coleoptera, Scarabaeoidea)</article-title><source>Zookeys</source><day>9</day><month>3</month><year>2012</year><volume>2012</volume><issue>174</issue><fpage>7</fpage><lpage>30</lpage><pub-id pub-id-type="doi">10.3897/zookeys.174.2668</pub-id></mixed-citation></tp:treatment-meta><tp:nomenclature><tp:taxon-name>
                            <tp:taxon-name-part taxon-name-part-type="genus">Gauchodaeus</tp:taxon-name-part>
                        <object-id xmlns:xlink="http://www.w3.org/1999/xlink" xlink:type="simple">urn:lsid:zoobank.org:act:E0452D7A-435F-4AF6-A7A8-4CC28D1F4B80</object-id>
                        <object-id xmlns:xlink="http://www.w3.org/1999/xlink" xlink:type="simple">http://species-id.net/wiki/Gauchodaeus</object-id>
                        </tp:taxon-name><tp:taxon-authority>Paulsen</tp:taxon-authority><tp:taxon-status xmlns:xlink="http://www.w3.org/1999/xlink" xlink:type="simple">gen. n.</tp:taxon-status></tp:nomenclature><tp:treatment-sec sec-type="Type species"><title>Type species.</title><p><italic><tp:taxon-name>Gauchodaeus patagonicus</tp:taxon-name></italic> Paulsen &amp; Ocampo, here designated.</p></tp:treatment-sec><tp:treatment-sec sec-type="Diagnosis"><title>Diagnosis.</title><p>The only known species in<italic><tp:taxon-name>Gauchodaeus</tp:taxon-name></italic> is an elongate ochodaeid with no elytral closing mechanism, and therefore can be quickly distinguished from the more globular <italic><tp:taxon-name>Parochodaeus</tp:taxon-name></italic> species with dentate elytral apices and a bituberculate propygidium. The genus is most similar to the genus <italic><tp:taxon-name>Synochodaeus</tp:taxon-name></italic> of southern Africa but is distinguished by the characters discussed above.</p></tp:treatment-sec><tp:treatment-sec sec-type="Description"><title>Description.</title><p><tp:taxon-name>Ochodaeidae</tp:taxon-name>: <tp:taxon-name>Chaetocanthinae</tp:taxon-name>: <tp:taxon-name>Synochodaeini</tp:taxon-name>. Form convex, elongate. Sexual dimorphism lacking. Color testaceous to light reddish brown. <bold><italic>Length:</italic></bold> 5.7–5.9 mm. <bold><italic>Width:</italic></bold> 2.5–2.7 mm. <bold><italic>Head:</italic></bold> Surface densely tuberculate/punctate, setose. Mentum strongly tumid, not longitudinally impressed. Labrum densely punctate/setose. Distal 2 labial palpomeres spherical or irregularly shaped (not cylindrical). Clypeus long (length = ½ width), straight anteriorly, not reflexed. Frontoclypeal suture lacking distinct transverse sulcus. Mandibles relatively small, externally rounded, visible beyond labrum in dorsal view. Antenna with 10 antennomeres; 3-antennomere club oval, pubescent; first club antennomere neither strongly hemispherical nor enfolding distal antennomeres. Eyes large, somewhat bulging. <bold><italic>Pronotum:</italic></bold> Surface densely punctate, punctures moderate in size, with distinct anterior tubercle, setigerous; setae moderately long, testaceous. Margins beaded. <bold><italic>Scutellum:</italic></bold> Form weakly hastate with apex acute. <bold><italic>Elytra:</italic></bold> Striae (except sutural) not impressed, obsolete. Surface irregularly punctate; punctures moderate, each with small tubercle anteriorly, setigerous; setae dense, moderately long, testaceous. <bold><italic>Legs</italic>:</bold> Protibia tridentate. Legs simple, unarmed. Mesotibial spur pectinate. Metatibia with large external carina in distal 1/3 long (extending &gt; ½ width of tibia) but interrupted at middle. Metatibial spurs simple (possibly worn). Metatrochanter not acutely produced. <bold><italic>Abdomen</italic>:</bold> Stridulatory peg absent. Propygidium short (length &lt;1/5 width), without elytral locking mechanism.</p></tp:treatment-sec><tp:treatment-sec sec-type="Etymology"><title>Etymology.</title><p>The name is formed from <italic>gaucho</italic>, a local word commonly used to describe residents of the pampas or Patagonian grasslands, in combination with the root <italic>Ochodaeus</italic>. It is masculine in gender.</p></tp:treatment-sec><tp:treatment-sec sec-type="Composition"><title>Composition.</title><p>Only one species is known, herein described.</p></tp:treatment-sec><tp:treatment-sec sec-type="Remarks"><title>Remarks.</title><p> Nothing is known about the life history of these beetles, other than that they live in a rather inhospitable, arid part of Neuquén Province.</p></tp:treatment-sec></tp:taxon-treatment>
