# Supplementary material for: The Ochodaeidae of Argentina (Coleoptera, Scarabaeoidea)
Source: Zookeys. 2012 Mar 9;(174):7–30. doi: 10.3897/zookeys.174.2668 (PMC3307351; doi:10.3897/zookeys.174.2668)
Supplement: XML Treatment for Gauchodaeus patagonicus [file zookeys.174.2668-treatment12.xml]

<!DOCTYPE tp:taxon-treatment
  PUBLIC "-//TaxonX//DTD Taxonomic Treatment Publishing DTD v0 20100105//EN" "tax-treatment-NSO.dtd">
<tp:taxon-treatment xmlns:tp="http://www.plazi.org/taxpub"><tp:treatment-meta><mixed-citation publication-type="journal"><person-group><name><surname>Paulsen</surname><given-names>M.J.</given-names></name><name><surname>Ocampo</surname><given-names>Federico C.</given-names></name></person-group><article-title>The Ochodaeidae of Argentina (Coleoptera, Scarabaeoidea)</article-title><source>Zookeys</source><day>9</day><month>3</month><year>2012</year><volume>2012</volume><issue>174</issue><fpage>7</fpage><lpage>30</lpage><pub-id pub-id-type="doi">10.3897/zookeys.174.2668</pub-id></mixed-citation></tp:treatment-meta><tp:nomenclature><tp:taxon-name>
                            <tp:taxon-name-part taxon-name-part-type="genus">Gauchodaeus</tp:taxon-name-part>
                            <tp:taxon-name-part taxon-name-part-type="species">patagonicus</tp:taxon-name-part>
                        <object-id xmlns:xlink="http://www.w3.org/1999/xlink" xlink:type="simple">urn:lsid:zoobank.org:act:9904D088-2FE8-44A8-8691-0CE62AA2E36D</object-id>
                        <object-id xmlns:xlink="http://www.w3.org/1999/xlink" xlink:type="simple">http://species-id.net/wiki/Gauchodaeus_patagonicus</object-id>
                        </tp:taxon-name><tp:taxon-authority>Paulsen &amp; Ocampo</tp:taxon-authority><tp:taxon-status xmlns:xlink="http://www.w3.org/1999/xlink" xlink:type="simple">sp. n.</tp:taxon-status><xref ref-type="fig" rid="F10">Fig. 17</xref><xref ref-type="fig" rid="F9">Map 4</xref></tp:nomenclature><tp:treatment-sec sec-type="Type material"><title>Type material.</title><p> Holotype male (IAZA), pinned. Original labels: a) “Piedra del Águila / (131) 525 m. / Neuquén – Argentina”; b) “7-II-92 / Leg. Mario Gentili”; c) on red paper “<italic>Gauchodaeus / patagonicus</italic> ♂ / Paulsen &amp; Ocampo / HOLOTYPE”. Two paratypes (IAZA, MJPC) labeled as holotype. One paratype (CMNC) labeled: a) “Ea. Llamuco / (1100 M.S.N.M.) / Neuquén – Arg.”; b) “18-III-74 / LG. M. Gentili”; c) black-bordered “H. &amp; A. Howden / Collection / ex. A. Martínez coll.”. One paratype (IAZA) labeled: “14-I-80 / Leg. M. Gentili”; “Bajada Marucho / (870 m.s.n.m.) / NEUQUÉN - ARG.” All paratypes labeled: “<italic>Gauchodaeus / patagonicus</italic> / Paulsen &amp; Ocampo / PARATYPE” on yellow paper.</p></tp:treatment-sec><tp:treatment-sec sec-type="Type locality"><title>Type locality.</title><p> Argentina: Neuquén: Piedra del Águila.</p></tp:treatment-sec><tp:treatment-sec sec-type="Diagnosis"><title>Diagnosis.</title><p> The elongate body of this species (<xref ref-type="fig" rid="F10">Fig. 17</xref>) is unlike that any other South American ochodaeids, which are in a different subfamily. The pectinate mesotibial<!--PageBreak--> spur, lack of propygidial tubercles, and simply rounded elytral apices will separate it from <italic><tp:taxon-name>Parochodaeus</tp:taxon-name></italic> or any other scarabaeoids.</p></tp:treatment-sec><tp:treatment-sec sec-type="Description"><title>Description, holotype male.</title><p><bold><italic>Length:</italic></bold>5.2 mm. <bold><italic>Width:</italic></bold>2.5 mm. <bold><italic>Color:</italic></bold> Reddish brown, shiny. <bold><italic>Head:</italic></bold> Surface tuberculate, punctate, with short setae increasing in length near eyes. Clypeus subtrapezoidal, long (length equal to 1/2 width). Mentum tumid. <bold><italic>Pronotum:</italic></bold> Surface punctate, tuberculate, tubercles small, setose. <bold><italic>Elytra:</italic></bold> Surface setose; setae moderately long, recumbent. <bold><italic>Legs:</italic></bold> Metafemur with posterior margin entire (not toothed in distal half). <bold><italic>Abdomen:</italic></bold>Stridulatory peg absent.</p><p><bold>Description, paratypes</bold>
                        <bold> (n=4). <italic>Length:</italic></bold>5.7- 5.9 mm. <bold><italic>Width:</italic></bold>2.5-2.7 mm. Specimens examined did not differ significantly from the holotype. The CMNC specimen lacks an abdomen.</p></tp:treatment-sec><tp:treatment-sec sec-type="Etymology"><title>Etymology.</title><p>The species is named for the region of Patagonia, where it is found. The name is used a masculine adjective in the nominative singular.</p></tp:treatment-sec><tp:treatment-sec sec-type="Distribution"><title>Distribution</title><p>(<xref ref-type="fig" rid="F9">Map 4</xref>). <bold>ARGENTINA:</bold> NEUQUÉN: Bajada Marucho (1); Estancia Llamuco (1); Piedra del Águila (3).</p><fig id="F9" position="float" orientation="portrait"><label>Map 4.</label><caption><p> Distribution of <italic><tp:taxon-name>Gauchodaeus patagonicus</tp:taxon-name></italic> (circles)</p></caption><graphic xmlns:xlink="http://www.w3.org/1999/xlink" xlink:href="ZooKeys-174-007-g009.jpg" position="float" orientation="portrait" xlink:type="simple"/></fig></tp:treatment-sec><tp:treatment-sec sec-type="Temporal fistribution"><title>Temporal fistribution.</title><p>January (1), February (3), March (1).</p></tp:treatment-sec><tp:treatment-sec sec-type="Remarks"><title>Remarks.</title><p> This species is found in Neuquén province. All known specimens were collected by Mario Gentili in a desolate and arid habitat. The method of collection is not indicated on the labels, but it is probable that the species is nocturnally active and attracted to light.</p></tp:treatment-sec><tp:treatment-sec><!--Section generated to contain objects referenced in tp:taxon-treatment.--><fig id="F10" position="float" orientation="portrait"><label>Figure 17.</label><caption><p> Dorsal habitus of <italic><tp:taxon-name>Gauchodaeus patagonicus</tp:taxon-name></italic> gen. n., sp. n.</p></caption><graphic xmlns:xlink="http://www.w3.org/1999/xlink" xlink:href="ZooKeys-174-007-g010.jpg" position="float" orientation="portrait" xlink:type="simple"/></fig></tp:treatment-sec></tp:taxon-treatment>
